# Supplementary material for: Identification and Expression Analysis of the Isopentenyl Transferase (IPT) Gene Family under Lack of Nitrogen Stress in Oilseed (Brassica napus L.)
Source: Plants (Basel). 2023 May 30;12(11):2166. doi: 10.3390/plants12112166 (PMC10255845; doi:10.3390/plants12112166)
Supplement: Supplementary file 1 [file plants-12-02166-s001.zip]

Archive with 5 entries (5 files):
- Figure S1.tif
- Table S1.pdf
- Table S2.xlsx
- Table S3.xlsx
- Table S4.xlsx
