# Supplementary material for: Identification and Expression Analysis of the Isopentenyl Transferase (IPT) Gene Family under Lack of Nitrogen Stress in Oilseed (Brassica napus L.)
Source: Plants (Basel). 2023 May 30;12(11):2166. doi: 10.3390/plants12112166 (PMC10255845; doi:10.3390/plants12112166)
Supplement: Supplementary file 1 [file plants-12-02166-s001.zip › Table S2.xlsx]

## Sheet: Sheet1
BraA01g033870.3C	BnaA01G0322000ZS
BolC1t04456H	BnaA01G0322000ZS
BolC3t17310H	BnaA01G0322000ZS
BraA02g007910.3C	BnaA02G0076800ZS
BraA10g021200.3C	BnaA02G0076800ZS
BolC2t06930H	BnaA02G0076800ZS
BraA02g008650.3C	BnaA02G0083300ZS
BraA02g018390.3C	BnaA02G0174100ZS
BolC2t08560H	BnaA02G0174100ZS
BolC6t38863H	BnaA02G0174100ZS
BraA03g009380.3C	BnaA03G0086000ZS
BolC3t13609H	BnaA03G0086000ZS
BraA03g038770.3C	BnaA03G0357200ZS
BolC3t17310H	BnaA03G0357200ZS
BraA04g000310.3C	BnaA04G0002800ZS
BraA09g052370.3C	BnaA04G0002800ZS
BolC4t24543H	BnaA04G0002800ZS
BolC4t27227H	BnaA04G0179800ZS
BraA01g030410.3C	BnaA07G0075700ZS
BraA07g009460.3C	BnaA07G0075700ZS
BolC7t41855H	BnaA07G0075700ZS
BraA02g018390.3C	BnaA07G0275400ZS
BraA07g030770.3C	BnaA07G0275400ZS
BolC6t38863H	BnaA07G0275400ZS
BraA09g052370.3C	BnaA09G0568800ZS
BolC4t24543H	BnaA09G0568800ZS
BolC8t51361H	BnaA09G0568800ZS
BraA10g021200.3C	BnaA10G0183600ZS
BolC9t58613H	BnaA10G0183600ZS
BraA01g030410.3C	BnaC01G0355800ZS
BolC1t03962H	BnaC01G0355800ZS
BolC7t41855H	BnaC01G0355800ZS
BraA01g033870.3C	BnaC01G0398300ZS
BolC1t04456H	BnaC01G0398300ZS
BraA02g007910.3C	BnaC02G0090600ZS
BraA10g021200.3C	BnaC02G0090600ZS
BolC2t06930H	BnaC02G0090600ZS
BolC9t58613H	BnaC02G0090600ZS
BraA02g008650.3C	BnaC02G0099100ZS
BraA02g018390.3C	BnaC02G0224500ZS
BolC2t08560H	BnaC02G0224500ZS
BolC6t38863H	BnaC02G0224500ZS
BraA03g009380.3C	BnaC03G0098500ZS
BolC3t13609H	BnaC03G0098500ZS
BraA03g038770.3C	BnaC03G0435200ZS
BolC1t04456H	BnaC03G0435200ZS
BolC3t17310H	BnaC03G0435200ZS
BraA04g000310.3C	BnaC04G0257300ZS
BraA09g052370.3C	BnaC04G0257300ZS
BolC4t24543H	BnaC04G0257300ZS
BraA04g019910.3C	BnaC04G0479000ZS
BolC4t27227H	BnaC04G0479000ZS
BraA02g018390.3C	BnaC06G0312200ZS
BraA07g030770.3C	BnaC06G0312200ZS
BolC6t38863H	BnaC06G0312200ZS
BraA01g030410.3C	BnaC07G0117300ZS
BraA07g009460.3C	BnaC07G0117300ZS
BolC1t03962H	BnaC07G0117300ZS
BolC7t41855H	BnaC07G0117300ZS
BraA04g000310.3C	BnaC08G0418800ZS
BraA09g052370.3C	BnaC08G0418800ZS
BolC8t51361H	BnaC08G0418800ZS
BraA10g021200.3C	BnaC09G0474600ZS
BolC9t58613H	BnaC09G0474600ZS
