# Supplementary material for: Identification and Expression Analysis of the Isopentenyl Transferase (IPT) Gene Family under Lack of Nitrogen Stress in Oilseed (Brassica napus L.)
Source: Plants (Basel). 2023 May 30;12(11):2166. doi: 10.3390/plants12112166 (PMC10255845; doi:10.3390/plants12112166)
Supplement: Supplementary file 1 [file plants-12-02166-s001.zip › Table S3.xlsx]

## Sheet: Sheet1
BnIPT1	BnIPT6
BnIPT1	BnIPT14
BnIPT1	BnIPT19
BnIPT3	BnIPT5
BnIPT4	BnIPT10
BnIPT2	BnIPT12
BnIPT2	BnIPT15
BnIPT3	BnIPT16
BnIPT4	BnIPT17
BnIPT3	BnIPT18
BnIPT4	BnIPT22
BnIPT2	BnIPT25
BnIPT6	BnIPT14
BnIPT5	BnIPT18
BnIPT5	BnIPT18
BnIPT6	BnIPT19
BnIPT7	BnIPT11
BnIPT8	BnIPT21
BnIPT7	BnIPT20
BnIPT7	BnIPT24
BnIPT9	BnIPT13
BnIPT10	BnIPT17
BnIPT10	BnIPT22
BnIPT9	BnIPT23
BnIPT11	BnIPT20
BnIPT11	BnIPT24
BnIPT12	BnIPT15
BnIPT12	BnIPT25
BnIPT13	BnIPT19
BnIPT13	BnIPT23
BnIPT16	BnIPT18
BnIPT17	BnIPT22
BnIPT15	BnIPT25
BnIPT20	BnIPT24
