# Supplementary material for: Identification and Expression Analysis of the Isopentenyl Transferase (IPT) Gene Family under Lack of Nitrogen Stress in Oilseed (Brassica napus L.)
Source: Plants (Basel). 2023 May 30;12(11):2166. doi: 10.3390/plants12112166 (PMC10255845; doi:10.3390/plants12112166)
Supplement: Supplementary file 1 [file plants-12-02166-s001.zip › Table S4.xlsx]

## Sheet: kaks
Seq_1	Seq_2	Ka	Ks	Ka_Ks	EffectiveLen	AverageS-sites	AverageN-sites
BnIPT1	BnIPT6	0.107052	0.316645	0.338083	972	233.583	738.417
BnIPT1	BnIPT14	0.0157253	0.0839243	0.187375	972	233	739
BnIPT1	BnIPT19	0.109884	0.330446	0.332533	972	234.167	737.833
BnIPT3	BnIPT5	0.146181	0.488989	0.298945	1116	255.167	860.833
BnIPT4	BnIPT10	0.0772229	0.35984	0.214603	996	239.667	756.333
BnIPT2	BnIPT12	0.0580182	0.403681	0.143723	993	236.25	756.75
BnIPT2	BnIPT15	0.0184223	0.144734	0.127284	993	237.417	755.583
BnIPT3	BnIPT16	0.0397847	0.0316108	1.25858	1137	263.833	873.167
BnIPT4	BnIPT17	0.0140206	0.0449573	0.311865	1044	252.083	791.917
BnIPT3	BnIPT18	0.0629574	0.366963	0.171563	1143	265.333	877.667
BnIPT4	BnIPT22	0.0792955	0.400439	0.198022	996	238.5	757.5
BnIPT2	BnIPT25	0.0636997	0.405005	0.157281	993	235.667	757.333
BnIPT6	BnIPT14	0.108381	0.344048	0.315018	972	233.75	738.25
BnIPT5	BnIPT18	0.155338	0.339593	0.457423	1200	275.833	924.167
BnIPT5	BnIPT18	0.155338	0.339593	0.457423	1200	275.833	924.167
BnIPT6	BnIPT19	0.018492	0.0549495	0.336527	975	235.917	739.083
BnIPT7	BnIPT11	0.0865313	0.451949	0.191462	996	231.25	764.75
BnIPT8	BnIPT21	0.0619715	0.179685	0.344889	1185	274.333	910.667
BnIPT7	BnIPT20	0.0197207	0.111661	0.176612	1002	231.333	770.667
BnIPT7	BnIPT24	0.0887255	0.531303	0.166996	996	231.167	764.833
BnIPT9	BnIPT13	0.0538189	0.333807	0.161228	957	222.083	734.917
BnIPT10	BnIPT17	0.0789989	0.324803	0.243221	996	240.25	755.75
BnIPT10	BnIPT22	0.0358055	0.0914611	0.391483	996	238.083	757.917
BnIPT9	BnIPT23	0.00655455	0.0448229	0.146232	996	229.833	766.167
BnIPT11	BnIPT20	0.0855017	0.438875	0.19482	996	228.75	767.25
BnIPT11	BnIPT24	0.0145075	0.107117	0.135436	996	230.417	765.583
BnIPT12	BnIPT15	0.0556565	0.402296	0.138347	1002	237.667	764.333
BnIPT12	BnIPT25	0.0252208	0.119198	0.211588	1002	235.917	766.083
BnIPT13	BnIPT19	0.54683	1.7546	0.311655	885	208.667	676.333
BnIPT13	BnIPT23	0.0523461	0.320183	0.163488	957	221.917	735.083
BnIPT16	BnIPT18	0.073147	0.393889	0.185705	1122	261.083	860.917
BnIPT17	BnIPT22	0.0810753	0.363227	0.223208	996	239.083	756.917
BnIPT15	BnIPT25	0.0570217	0.418198	0.136351	1002	237.083	764.917
BnIPT20	BnIPT24	0.0906214	0.49196	0.184205	996	228.667	767.333
